# Supplementary material for: Effect of Heat-Killed Lactiplantibacillus plantarum SNK12 on Sleep Quality and Stress-Related Neuroendocrine and Inflammatory Biomarkers in Adults: A Randomized, Double-Blind, Placebo-Controlled, Parallel-Group Trial
Source: Life (Basel). 2025 Dec 24;16(1):26. doi: 10.3390/life16010026 (PMC12843449; doi:10.3390/life16010026)
Supplement: Supplementary file 1 [file life-16-00026-s001.zip]

Archive with 1 entries (1 files):
- life-4037907-supplementary.pdf
